# Supplementary material for: New insights into a sensitive life stage: hydraulics of tree seedlings in their first growing season
Source: New Phytol. 2024 Nov 5;245(2):577–90. doi: 10.1111/nph.20243 (PMC11655438; doi:10.1111/nph.20243)
Supplement: Supplementary file 2 — Table S1 Hydraulic efficiency and safety as well as cell osmotic parameters of investigated species and age classes. Please note: Wiley is not responsible for the content or functionality of any Supporting Information supplied by the authors. Any queries (other than missing material) should be directed to the New Phytologist Central Office. [file NPH-245-577-s001.xlsx]

## Sheet: Table S1_Hydraulics
																					early succession
	Species and analysed age classes (weeks)	Kshoot (mmol s-1 MPa-1 *10-3)	Kshoot_Axyl (mmol m-2 s-1 MPa-1*103)	Kshoot_L (mmol m-2 s-1 MPa-1)	ψAEAmax (MPa)	ψTLP (MPa)	ψosat (MPa)	ε	n K / ψAEAmax / ψTLP/osat, ε
	Picea abies																			means	tlp stage 1	tlp stage 4	psio stage 1	psiostage 4	elast stage 1	elast stage 4	kshoot 1	kshoot 4	kshoot la1	kshoot la4	kshoot xyl 1	kshoot xyl4	P50cav 1	P50 cav2
	3	0.31 ± 0.03a	51.67 ± 0.03a	4.97 ± 0.31a	-1.39 ± 0.08a	-0.83 ± 0.06a	-0.69 ± 0.04a	7.67 ± 1.12a	9/10/6											conifer	0.83	2.09	0.69	1.62	7.67	36.97	0.31	1.57	4.97	3.93	51.67	4.29	1.39	4.38
	8	0.51 ± 0.01a	16.45 ± 0.40b	3.92 ± 0.43a	-2.36 ± 0.08b	-0.78 ± 0.14a	-0.72 ± 0.11a	9.45 ± 0.76a	6/8/6												0.93	1.35	0.82	1.02	8.22	24.79	0.39	2.95	5.43	3.06	55.71	4.44	1.51	2.54
	12	1.73 ± 0.28b	15.04 ± 0.01b	4.21 ± 0.78a	-2.82 ± 0.14b	-1.03 ± 0.07a	-0.94 ± 0.04a	9.39 ± 0.17a	6/8/6												0.58	1.56	0.55	1.35	3.44	12.78	0.28	7.38	5.38	2.48	93.33	6.19	1.49	2.67
	29	1.57 ± 0.33b	4.29 ± 0.01c	3.93 ± 0.49a	-4.38 ± 0.22c	-2.09 ± 0.01b	-1.62 ± 0.08b	36.97 ± 1.15b	5/6/6												0.78	1.66667	0.686667	1.33	6.44333	24.8467	0.326667	3.96667	5.26	3.15667	66.9033	4.97333	1.46333	3.19667
	Pinus sylvestris																				0.104083	0.220177	0.0779601	0.173494	1.51004	6.98311	0.0328295	1.75254	0.145717	0.42136	13.2647	0.609872	0.0371184	0.592856
	3	0.39 ± 0.06a	55,71 ± 0.03a	5.43 ± 0.75a	-1.51 ± 0.18a	-0.93 ± 0.05a	-0.82 ± 0.02ab	8.22 ± 0.21a	8/8/6
	8	0.77 ± 0.09a	26.55 ± 0.08b	3.72 ± 0.54b	-2.35 ± 0.15b	-0.93 ± 0.00a	-0.73 ± 0.02a	9.56 ± 2.08a	8/8/6											angiosperms	0.63	1.86	0.55	1.58	7.78	19.91	1.78	33	6.02	0.78	10.79	2.74	1.27	3.41
	12	2.17 ± 0.031b	9.64 ± 0.87c	3.24 ± 0.76b	-2.49 ± 0.18b	-1.16 ± 0.01ab	-0.92 ± 0.02ab	12.54 ± 0.01a	6/8/6												0.89	1.43	0.74	1.1	14.87	26.61	1.35	9.02	1.6	1.41	7.8	3.39	1.37	3.23
	29	2.95 ± 0.42c	4.44 ± 0.11d	3.06 ± 0.04b	-2.54 ± 0.15b	-1.35 ± 0.09b	-1.02 ± 0.11b	24.79 ± 1.04b	5/6/6												0.99	1.23	0.83	0.95	11.56	38.21	0.74	14.4	4.28	1.93	123.33	10.53	0.88	3.06
	Larix decidua																				0.836667	1.50667	0.706667	1.21	11.4033	28.2433	1.29	18.8067	3.96667	1.37333	47.3067	5.55333	1.17333	3.23333
	3	0.28 ± 0.03a	93.33 ± 0.10a	5.38 ± 0.45a	-1.49 ± 0.04a	-0.58 ± 0.02a	-0.55 ± 0.03a	3.44 ± 0.99a	10/13/6												0.10729	0.185861	0.0825295	0.19	2.04821	5.34551	0.301717	7.26462	1.28553	0.332482	38.0215	2.4954	0.149481	0.10105
	8	0.30 ± 0.04a	7.14 ± 1.05b	2.62 ± 0.35b	-1.65 ± 0.11a	-1.07 ± 0.07ab	-0.87 ± 0.04ab	9 77 ± 0.71b	8/10/6
	12	2.32 ± 0.19b	13.49 ± 0.12c	3.02 ± 0.17b	-2.09 ± 0.15b	-1.18 ± 0.14ab	-1.00 ± 0.11ab	8.65 ± 0.64b	7/8/6												Diff	rate	Diff	rate	Diff	rate	Diff	rate	Diff	rate	Diff	rate	Diff	rate
	22	7.38 ± 1.60c	6.19 ± 0.21b	2.48 ± 0.26b	-2.67 ± 0.15c	-1.56 ± 0.12b	-1.35 ± 0.12b	12.78 ± 0.06b	5/5/6												1.26	2.51807	0.93	2.34783	29.3	4.82008	1.26	5.06452	-1.04	1.26463	-47.38	0.0830269	2.99	3.15108
	Acer pseudoplatanus																				0.42	1.45161	0.2	1.2439	16.57	3.01582	2.56	7.5641	-2.37	1.77451	-51.27	0.0796984	1.03	1.68212
	4	1.78 ± 0.23a	10.79 ± 0.08a	6.02 ± 0.74a	-1.27 ± 0.09a	-0.63 ± 0.06a	-0.55 ± 0.01a	7.78 ± 0.81a	10/15/6												0.98	2.68966	0.8	2.45455	9.34	3.71512	7.1	26.3571	-2.9	2.16935	-87.14	0.0663238	1.18	1.79195
	7	4.40 ± 0.57b	12.46 ± 0.10b	1.68 ± 0.21b	-1.87 ± 0.04b	-0.99 ± 0.05b	-0.84 ± 0.05b	8.26 ± 0.90a	8/17/6												1.23	2.95238	1.03	2.87273	12.13	2.55913	31.22	18.5393	-5.24	7.71795	-8.05	0.253939	2.14	2.68504
	14	44.52 ± 7.28c	11.51 ± 0.04c	1.43 ± 0.26b	-3.03 ± 0.19c	-1.37 ± 0.02b	-0.94 ± 0.05b	19.53 ± 1.17b	6/9/6												0.54	1.60674	0.36	1.48649	11.74	1.78951	7.67	6.68148	-0.19	1.13475	-4.41	0.434615	1.86	2.35766
	22	33.00 ± 3.20c	2.74 ± 0.56d	0.78 ± 0.15b	-3.41 ± 0.12c	-1.86 ± 0.12d	-1.58 ± 0.12c	19.91 ± 0.43b	5/6/6												0.24	1.24242	0.12	1.14458	26.65	3.30536	13.66	19.4595	-2.35	2.21762	-112.8	0.0853807	2.18	3.47727
	Fagus sylvatica
	4	1.35 ± 0.19a	7.80 ± 0.04a	1.60 ± 0.18a	-1.37 ± 0.07a	-0.89 ± 0.02a	-0.74 ± 0.01a	14.87 ± 1.25a	8/8/6
	9	3.86 ± 0.54a	14.09 ± 0.12b	0.81 ± 0.25a	-2.08 ± 0.21b	-1.05 ± 0.10a	-0.78 ± 0.03a	17.24 ± 0.76a	5/6/6
	22	9.02 ± 1.87b	3.39 ± 0.13c	1.41 ± 0.21a	-3.23 ± 0.16c	-1.43 ± 0.03b	-1.10 ± 0.05b	26.61 ± 0.58b	5/4/6
	Viburnum lantana
	4	0.74 ± 0.19a	123.33 ± 0.01a	4.28 ± 0.96a	-0.88 ± 0.04a	-0.99 ± 0 04a	-0.83 ± 0 02a	11.56 ± 2.32a	10/10/6
	6	4.00 ± 1.30b	56.34 ± 0.01b	3.60 ± 0.94ab	-1.62 ± 0.12b	-1.05 ± 0.02a	-0.81 ± 0.03a	14.04 ± 1.06a	8/8/6
	8	7.65 ± 0.82b	21.67 ± 0.08c	2.36 ± 0.34b	-1.96 ± 0.19b	-1.08 ± 0.01a	-0 75 ± 0.04a	18.07 ± 0.88a	7/8/6
	16	14.40 ± 1.60c	10.53 ± 0.02d	1.93 ± 0.34b	-3.06 ± 0.14c	-1.23 ± 0 07a	-0.95 ± 0 09a	38.21 ± 5.03b	5/6/6
